# Supplementary material for: Application of Bioorganic Fertilizer on Panax notoginseng Improves Plant Growth by Altering the Rhizosphere Microbiome Structure and Metabolism
Source: Microorganisms. 2022 Jan 25;10(2):275. doi: 10.3390/microorganisms10020275 (PMC8879206; doi:10.3390/microorganisms10020275)
Supplement: Supplementary file 1 [file microorganisms-10-00275-s001.zip]

Archive with 1 entries (1 files):
- microorganisms-1573476-supplementary.pdf
